# Supplementary material for: Height with Age Affects Body Mass Index (BMI) Assessment of Chronic Disease Risk
Source: Nutrients. 2023 Nov 6;15(21):4694. doi: 10.3390/nu15214694 (PMC10649148; doi:10.3390/nu15214694)
Supplement: Supplementary file 1 [file nutrients-15-04694-s001.zip]

Archive with 1 entries (1 files):
- nutrients-2666061-supplementary.pdf
